# Supplementary material for: Novel flax orbitide derived from genetic deletion
Source: BMC Plant Biol. 2018 May 21;18:90. doi: 10.1186/s12870-018-1303-8 (PMC5963108; doi:10.1186/s12870-018-1303-8)
Supplement: Supplementary file 10 — Hollandia,Bethune_Orbitide_seq.fa sequence obtained from Sanger sequencing of the Hollandia/Z11637 orbitide [18, 8] PCR fragment and the CDC Bethune orbitide [1, 3, 8] PCR fragment. (FA 717 bytes) [file 12870_2018_1303_MOESM10_ESM.fa]

>Hollandia and Z11637 Orbitide [18,8] fragment
CTTGTCACCCTGCTGCTCCTTGCCGCGGAGGCCGCCAGCTGCTGCTGCATTATACTTGTCCTGACTACCTTCCTTGCCGAATATGAGAAAGAAGGGGGGGATCAACATACCATCGCTCTCCTCCTGGTCGCGGAGGGCAGCTGCTCCATTATACTTGTCCTGACTACCTTCCTTGCCGAATATAAATAAGGGGAAGACCAACATACCATCGCTCTCCTCCTGGTTGCGGAGGCCGCCATCCTTTCCAGAAAT

>CDC Bethune Orbitide [1,3,8] fragment
ATTTCTGGAAAGGATGGCGGCCTCCGCAACCAGGAGGAGAGCGATGGTATGTTGGTCTTCCCCTTATTTATATTCGGCAAGGAAGGTAGTCAGGACAAGTATAATGGAGCAGCTGCCCTCCGCGACCAGGAGGAGAGCGATGGTATGTTGATCCCCCCCTTCTTTGTCATATTCGGCAAGGAAGGTTGTCAGGATATCGGCCACAAGTATAATAATGCCGCAGCAGCTGGCGCCCTCCGCGACCAGGAGGAGAGCGATGGTATACTGGTCCCCCCCTTCTTTCTCATATTCGGCAAGGAAGGTAGTCAGGACAAGTATAATGCAGCAGCAGCTGGCGGCCTCCGCGGCAAGGAGCAGCAGGGTGACAAG
